# Supplementary material for: Computerized False Belief Tasks Impact Mentalizing Ability in People with Williams Syndrome
Source: Brain Sci. 2023 Apr 26;13(5):722. doi: 10.3390/brainsci13050722 (PMC10216331; doi:10.3390/brainsci13050722)
Supplement: Supplementary file 1 [file brainsci-13-00722-s001.zip]

Archive with 2 entries (2 files):
- brainsci-2311885-supplementary (1).mp4
- brainsci-2311885-supplementary.mp4
